# Supplementary material for: Conformational Disorder Analysis of the Conditionally Disordered Protein CP12 from Arabidopsis thaliana in Its Different Redox States
Source: Int J Mol Sci. 2023 May 26;24(11):9308. doi: 10.3390/ijms24119308 (PMC10253348; doi:10.3390/ijms24119308)
Supplement: Supplementary file 1 [file ijms-24-09308-s001.zip]

Archive with 1 entries (1 files):
- ijms-2365413-supplementary.pdf
